# Supplementary material for: Nanoencapsulation of crocin in double-layer emulsions for improved stability and enhanced efficacy against depression
Source: PLoS One. 2023 Oct 5;18(10):e0289425. doi: 10.1371/journal.pone.0289425 (PMC10553208; doi:10.1371/journal.pone.0289425)
Supplement: S1 Data — (XLSX) [file pone.0289425.s001.xlsx]

## Sheet: W in O
		speed	SWR	time	particle size
		500	25	15	354.87
		500	25	30	345.25
		500	25	45	331.02
		500	25	60	330.26
		500	25	75	328.65
		500	25	90	322.01
		500	25	105	285.95
		500	25	120	231.14
		500	25	135	220.12
		500	25	150	214.38
		500	25	165	210.32
		500	25	180	204.87
		500	50	15	201.32
		500	50	30	200.03
		500	50	45	185.21
		500	50	60	152
		500	50	75	132.54
		500	50	90	121.54
		500	50	105	117.65
		500	50	120	114.21
		500	50	135	110.23
		500	50	150	100.32
		500	50	165	96.74
		500	50	180	88.65
		500	75	15	73.23
		500	75	30	65.14
		500	75	45	51.36
		500	75	60	48.24
		500	75	75	43.02
		500	75	90	41.54
		500	75	105	36.24
		500	75	120	26.32
		500	75	135	24.47
		500	75	150	20.31
		500	75	165	19.34
		500	75	180	18.86
		500	100	15	18.25
		500	100	30	16.34
		500	100	45	14.87
		500	100	60	12.32
		500	100	75	12.03
		500	100	90	11.4
		500	100	105	11.85
		500	100	120	12.52
		500	100	135	28.03
		500	100	150	37.65
		500	100	165	55.66
		500	100	180	74.18
		500	125	15	85.02
		500	125	30	88.08
		500	125	45	90.08
		500	125	60	91.24
		500	125	75	92.37
		500	125	90	95.3
		500	125	105	96.32
		500	125	120	98.36
		500	125	135	98.91
		500	125	150	99.04
		500	125	165	100.84
		500	125	180	103.92
		500	150	15	110.32
		500	150	30	111.07
		500	150	45	11.57
		500	150	60	112.37
		500	150	75	115.38
		500	150	90	117.24
		500	150	105	117.94
		500	150	120	118.07
		500	150	135	118.63
		500	150	150	118.54
		500	150	165	120.31
		500	150	180	127.24
		500	175	15	207.34
		500	175	30	209.63
		500	175	45	210.01
		500	175	60	210.32
		500	175	75	210.52
		500	175	90	210.32
		500	175	105	210.95
		500	175	120	211.03
		500	175	135	220.04
		500	175	150	231.82
		500	175	165	241.65
		500	175	180	287.24
		500	200	15	291.05
		500	200	30	291.38
		500	200	45	293.57
		500	200	60	294.38
		500	200	75	295.38
		500	200	90	298.31
		500	200	105	299.3
		500	200	120	300.04
		500	200	135	300.12
		500	200	150	300.33
		500	200	165	301.57
		500	200	180	325.31
		700	25	15	652.12
		700	25	30	578.27
		700	25	45	542.03
		700	25	60	417.62
		700	25	75	402.13
		700	25	90	312.48
		700	25	105	307.14
		700	25	120	232
		700	25	135	184.27
		700	25	150	157.04
		700	25	165	150.37
		700	25	180	147.32
		700	50	15	127.03
		700	50	30	98.57
		700	50	45	85.21
		700	50	60	78.64
		700	50	75	75.31
		700	50	90	71.22
		700	50	105	70.32
		700	50	120	60.31
		700	50	135	31.54
		700	50	150	30.57
		700	50	165	28.62
		700	50	180	24.87
		700	75	15	22.64
		700	75	30	21.32
		700	75	45	20.12
		700	75	60	19.65
		700	75	75	18.25
		700	75	90	14.21
		700	75	105	12.89
		700	75	120	11.7
		700	75	135	11.68
		700	75	150	11.62
		700	75	165	11.51
		700	75	180	10.96
		700	100	15	10.87
		700	100	30	10.84
		700	100	45	10.25
		700	100	60	10.21
		700	100	75	10.08
		700	100	90	9.88
		700	100	105	9.84
		700	100	120	9.79
		700	100	135	31.12
		700	100	150	44.7
		700	100	165	53.28
		700	100	180	64.5
		700	125	15	21.32
		700	125	30	20.14
		700	125	45	19.54
		700	125	60	18.62
		700	125	75	16.34
		700	125	90	15.84
		700	125	105	15.81
		700	125	120	15.7
		700	125	135	25.21
		700	125	150	34.13
		700	125	165	41.26
		700	125	180	46.21
		700	150	15	48.6
		700	150	30	50.21
		700	150	45	55.13
		700	150	60	56.32
		700	150	75	57.14
		700	150	90	59.02
		700	150	105	63.12
		700	150	120	66.4
		700	150	135	75.25
		700	150	150	78.96
		700	150	165	85.21
		700	150	180	96.32
		700	175	15	112.32
		700	175	30	118.54
		700	175	45	119.32
		700	175	60	120.02
		700	175	75	120.32
		700	175	90	132.21
		700	175	105	139.65
		700	175	120	140
		700	175	135	132.54
		700	175	150	130.74
		700	175	165	120.05
		700	175	180	110.57
		700	200	15	71.21
		700	200	30	69.37
		700	200	45	68.21
		700	200	60	66.95
		700	200	75	60.34
		700	200	90	50.32
		700	200	105	47.21
		700	200	120	46.32
		700	200	135	46.12
		700	200	150	46.02
		700	200	165	45.92
		700	200	180	45.88
		1000	25	15	45.32
		1000	25	30	44.21
		1000	25	45	43.25
		1000	25	60	41.37
		1000	25	75	40.14
		1000	25	90	32.65
		1000	25	105	31.24
		1000	25	120	28.45
		1000	25	135	27.35
		1000	25	150	26.02
		1000	25	165	25.31
		1000	25	180	20.33
		1000	50	15	13.25
		1000	50	30	12.11
		1000	50	45	12.05
		1000	50	60	11.84
		1000	50	75	11.23
		1000	50	90	11.18
		1000	50	105	11.23
		1000	50	120	11.38
		1000	50	135	11.21
		1000	50	150	11.18
		1000	50	165	11.14
		1000	50	180	11.11
		1000	75	15	11.09
		1000	75	30	11.08
		1000	75	45	11.06
		1000	75	60	11.03
		1000	75	75	11
		1000	75	90	11.02
		1000	75	105	10.87
		1000	75	120	10.23
		1000	75	135	10.22
		1000	75	150	10.22
		1000	75	165	10
		1000	75	180	10.08
		1000	100	15	10.01
		1000	100	30	9.86
		1000	100	45	9.32
		1000	100	60	10.37
		1000	100	75	22.21
		1000	100	90	22.5
		1000	100	105	23.5
		1000	100	120	24.4
		1000	100	135	53.06
		1000	100	150	56.73
		1000	100	165	60.02
		1000	100	180	65.04
		1000	125	15	62.52
		1000	125	30	62.01
		1000	125	45	61.78
		1000	125	60	61.51
		1000	125	75	61.02
		1000	125	90	60.81
		1000	125	105	60.21
		1000	125	120	60.02
		1000	125	135	59.01
		1000	125	150	58.88
		1000	125	165	58.72
		1000	125	180	58.12
		1000	150	15	57.55
		1000	150	30	57.48
		1000	150	45	57.32
		1000	150	60	56.98
		1000	150	75	56.54
		1000	150	90	56.23
		1000	150	105	58.32
		1000	150	120	66.04
		1000	150	135	67.12
		1000	150	150	68.25
		1000	150	165	71.45
		1000	150	180	75.21
		1000	175	15	78.88
		1000	175	30	81.52
		1000	175	45	84.23
		1000	175	60	85.25
		1000	175	75	87.12
		1000	175	90	88.32
		1000	175	105	90.32
		1000	175	120	91.24
		1000	175	135	93.12
		1000	175	150	95.21
		1000	175	165	97.14
		1000	175	180	98.54
		1000	200	15	98.78
		1000	200	30	99.47
		1000	200	45	105.02
		1000	200	60	106.07
		1000	200	75	110.21
		1000	200	90	115.06
		1000	200	105	117.65
		1000	200	120	120.07
		1000	200	135	123.21
		1000	200	150	124
		1000	200	165	125.03
		1000	200	180	125.08
